# Supplementary material for: Nrf2 Modulates the Hybrid Epithelial/Mesenchymal Phenotype and Notch Signaling During Collective Cancer Migration
Source: Front Mol Biosci. 2022 Apr 8;9:807324. doi: 10.3389/fmolb.2022.807324 (PMC9037689; doi:10.3389/fmolb.2022.807324)
Supplement: Supplementary file 2 [file DataSheet1.zip]

Archive with 1 entries (1 files):
- Frontiers_Nrf2_SI 02-04-22.docx
